# Supplementary material for: Discovery, Antitumor Activity, and Fermentation Optimization of Roquefortines from Penicillium sp. OUCMDZ-1435
Source: Molecules. 2023 Apr 3;28(7):3180. doi: 10.3390/molecules28073180 (PMC10095773; doi:10.3390/molecules28073180)
Supplement: Supplementary file 1 [file molecules-28-03180-s001.zip]

Archive with 1 entries (1 files):
- molecules-2297310-supplementary.pdf
